# Supplementary material for: A Comprehensive Comparative Study for the Authentication of the Kadsura Crude Drug
Source: Front Pharmacol. 2019 Jan 22;9:1576. doi: 10.3389/fphar.2018.01576 (PMC6357937; doi:10.3389/fphar.2018.01576)
Supplement: Supplementary file 2 [file Data_Sheet_1.CSV]

## Sheet: data sheet 1
Supplementary Data Sheet S1. MS original data.
No.	S1	S2	S3	S4	S5	S6	S7	S8	S9	S10	S11	S12	S13	S14	S15	S16	S17	S18
Species	K. longipedunculata	K. longipedunculata	K. longipedunculata	K. longipedunculata	K. longipedunculata	K. longipedunculata	K. coccinea	K. coccinea	K. coccinea	K. coccinea	K. coccinea	K. coccinea	K. heteroclita	K. heteroclita	K. heteroclita	K. heteroclita	K. heteroclita	K. heteroclita
0.97_439.1414m/z	423449	348987	293787	559594	758290	1075874	1.27998e+06	1.99478e+06	1.42427e+06	1.36625e+06	1.60569e+06	1.02825e+06	479653	451732	298141	298553	1.12369e+06	1.12723e+06
0.99_300.1648m/z	128233	125444	144335	205705	206809	371738	584483	477613	402696	394621	342758	257547	127758	131423	112484	111208	215261	224033
1.01_236.1125m/z	479689	504758	622317	553688	498858	303401	681419	447470	736775	175131	448090	356010	204541	199684	162629	149674	435728	421096
1.01_302.1440m/z	303913	91025.7	101965	35521.4	86062.2	235307	164666	417673	232203	243119	219860	259150	151695	147451	185790	181771	97509.3	98521.3
1.06_315.1280m/z	301568	76273.7	299077	46374.5	69543.6	233954	370300	444738	383336	563800	546074	360011	317161	314789	231798	238394	28067.9	31872.7
1.06_332.1544m/z	316289	86133	304500	60485.1	90946.4	235915	377911	447191	384107	568227	558175	353742	325168	330120	242443	245912	35777.4	49556.2
1.06_337.1098m/z	1.40659e+06	821378	2.13152e+06	361542	661777	2.13506e+06	2.13363e+06	3.73863e+06	3.26138e+06	4.50372e+06	4.15225e+06	2.90218e+06	1.84018e+06	1.96247e+06	1.84522e+06	1.857e+06	224648	250007
1.09_344.1545m/z	753920	482540	1.18093e+06	1.03568e+06	732067	825798	7.45453e+06	1.38642e+07	1.50586e+07	5.00942e+06	4.59207e+06	8.43861e+06	1.45167e+06	1.42878e+06	1.8533e+06	1.83874e+06	689692	666749
1.10_349.1098m/z	247894	220270	466573	383519	266793	322096	2.35355e+06	3.90887e+06	4.71084e+06	1.67082e+06	1.42861e+06	2.85825e+06	534522	549867	731485	738281	262691	256763
1.12_390.1599m/z	95682.5	140279	160701	69168	108838	85845.7	368596	499520	456234	482074	280376	709585	97840.8	101147	113318	115514	160612	157690
1.12_395.1153m/z	38964.4	142549	122489	50343.5	84330.9	88423.8	354983	575584	519836	531606	261568	797668	84159.7	88773.6	146775	152133	118777	121360
1.20_344.1545m/z	248245	122689	235801	197787	59124.2	191642	630691	754932	725192	552409	372998	411161	472417	452299	454202	446415	238908	221674
1.20_624.2335m/z	454398	354707	479807	599905	399363	138076	1.57139e+06	972405	1.68398e+06	1.34714e+06	1.39767e+06	1.12949e+06	639700	607680	720411	711072	561151	546341
1.67_324.2164m/z	373466	568188	507919	425057	529459	517475	392928	330886	329636	337983	299825	332201	283542	289683	289952	293129	381456	425036
10.37_391.2834m/z	1.25091e+06	1.03958e+06	1.08214e+06	1.0143e+06	988295	1.79707e+06	949048	704056	711694	698810	668462	823632	737587	745457	819486	987630	1.02409e+06	1.01675e+06
10.82_321.3146m/z	483906	718893	754237	571578	744378	689048	617186	511200	488441	507793	448138	507352	482173	497180	453121	418730	574920	544974
10.82_338.3408m/z	4.87069e+07	7.22966e+07	7.2439e+07	5.56641e+07	7.0379e+07	6.4094e+07	6.19691e+07	5.09846e+07	4.65766e+07	4.81241e+07	4.31267e+07	5.00193e+07	4.75383e+07	4.99086e+07	4.58724e+07	4.34113e+07	58314178	5.64616e+07
10.82_340.3476m/z	1.79441e+06	2.64532e+06	2.71885e+06	2.06518e+06	2.61551e+06	2.44016e+06	2.218e+06	1.78789e+06	1.78476e+06	1.85018e+06	1.59893e+06	1.80212e+06	1.66336e+06	1.76697e+06	1.61624e+06	1.54045e+06	2.10161e+06	2.04248e+06
12.47_340.3564m/z	1.43571e+06	2.18832e+06	2.33983e+06	1.89965e+06	2.20488e+06	2.17019e+06	1.95599e+06	1.64191e+06	1.78865e+06	1.6932e+06	1.57363e+06	1.72331e+06	1.41699e+06	1.45469e+06	1.36297e+06	1.39091e+06	1.82796e+06	1.81636e+06
13.44_591.4974m/z	425966	895884	423188	617036	332315	677511	330367	510819	253119	180965	199455	514703	933735	874973	501060	518885	899055	947244
13.65_393.3142m/z	1.32578e+06	1.05841e+06	1.89164e+06	889785	1.39702e+06	1.67376e+06	1.31628e+06	689594	231759	299632	328185	1.09724e+06	1.38209e+06	1.43113e+06	1.42787e+06	1.50084e+06	1.03421e+06	960669
13.77_589.4815m/z	148458	243542	105563	132992	78755.1	200804	27479.9	126570	40262	22878.1	48538.9	100993	298450	292252	178619	167512	247910	258662
13.77_607.4920m/z	242622	320907	150585	197844	145665	257954	61701.5	195144	72019.1	44935.1	103316	162614	362712	366362	232776	241065	336207	346387
13.95_607.4921m/z	281953	360697	178736	217875	117617	290185	32457.4	135469	19751.6	15469.4	53841.3	115978	211118	202999	193852	206582	223327	211116
13.95_629.4740m/z	285854	508637	236755	305507	190548	399784	78952.8	212620	54719.7	41255.3	65728.2	194215	360579	355238	271320	266456	354123	334695
2.10_354.1388m/z	279570	144567	147183	72079.3	196983	539592	404755	543093	632498	472181	569969	239098	66220	65948.1	156025	154800	106712	105585
3.98_320.1334m/z	6381.15	59835.6	43457.8	83464.1	14924.8	33044.2	89301.9	327764	294804	373087	131911	189467	100351	107393	103879	110000	119733	116395
3.98_325.0889m/z	22326.7	241897	89636.7	220876	44937.7	56784.6	125751	667296	686811	833347	197403	529841	284709	268208	220471	264697	234769	250954
4.00_442.1007m/z	116465	179032	61417.6	65921.1	187759	330745	15721	69013.7	4886.21	119306	3270.46	31704.4	288187	258931	216341	220299	198788	186372
4.02_339.1044m/z	0	63307.7	43942.6	57363.3	0	0	345790	650853	495477	478338	584788	501208	148134	122972	96354.4	112623	275278	306129
4.03_370.1107m/z	90257.5	78188.8	182110	51492.4	107214	61803.2	108295	471123	255821	278583	69906.1	172262	151718	112213	94747.8	103820	104414	104830
4.03_496.1655m/z	1.57484e+06	213289	1.08837e+06	470830	277406	2.62041e+06	26413.3	94145.7	40797.1	139363	170572	67610.6	588462	584629	533022	542152	297505	321341
4.08_354.0993m/z	30837.2	111627	12248.5	56631.3	0	16890.2	139201	126781	116132	141831	106685	102946	200211	207899	303773	300584	456763	458663
4.08_355.0993m/z	399893	1.06301e+06	240326	815555	216291	473043	74224.7	786487	569913	265333	330474	196627	1.03235e+06	1.0309e+06	1.01989e+06	1.04069e+06	634942	623882
4.09_392.1544m/z	107240	162086	39758.2	65804.3	136784	158545	293685	392497	294070	338455	231140	460146	98172.4	93683.6	250296	252243	83880.2	90883.1
4.09_413.1410m/z	88961.6	142682	53515.5	100699	21332.8	50458.1	224404	274607	206920	184121	126895	405305	163697	146694	157445	177025	148872	163496
4.10_318.1542m/z	52864.2	90869.2	0	24965.3	60653	110706	754896	1.42357e+06	2.18975e+06	1.57253e+06	1.53478e+06	773143	28871.9	36036	33018.9	36590.6	22082.9	26508.3
4.13_334.1490m/z	234970	255706	114336	218162	1.37747e+06	2.48625e+06	7.74929e+06	1.14885e+07	1.15692e+07	1.65934e+07	7.88815e+06	1.72061e+07	762656	737975	793882	819465	486699	491344
4.16_448.1933m/z	223894	60182.9	1.00412e+06	211919	59049.7	129669	1.4465e+06	912535	1.42248e+06	1.17326e+06	864189	802155	229589	221892	461923	478215	25994.6	31525.5
4.18_378.1388m/z	1.90127e+06	1.15441e+06	366308	1.85004e+06	172894	2.14133e+06	1.10238e+06	1.02614e+06	906279	817420	515949	1.02273e+06	3.30871e+06	3.23414e+06	4.56292e+06	4.4903e+06	1.38419e+06	1.44102e+06
4.20_493.1546m/z	588247	716650	592324	228024	732415	1.00093e+06	27512.6	208751	243382	228163	83303.4	351720	311821	279714	463365	449430	554296	557064
4.21_361.1484m/z	22357.2	21429.8	22688.2	28944.9	19886.8	75177.7	910710	156762	62958.9	97242.7	55752	97991.5	56521.8	60771.5	64442.1	56278.2	42715	42649.8
4.25_427.1954m/z	418312	958772	980320	511339	326087	301915	4177.23	116763	175178	18091.4	57832.9	91174.2	419174	411920	509853	487348	498728	488717
4.25_445.1861m/z	309484	1.85028e+06	390140	677111	540729	455177	0	0	0	0	0	5735	1.08301e+06	1.08122e+06	999746	1.00335e+06	814925	818974
4.25_445.2061m/z	2.27102e+06	6.31592e+06	4.83592e+06	3.50902e+06	2.00079e+06	1.8041e+06	306099	196339	433886	201821	312586	74663.8	2.85287e+06	2.76862e+06	3.12138e+06	3.08848e+06	3.02205e+06	3.05834e+06
4.25_467.1879m/z	1.49475e+06	5.01517e+06	3.72464e+06	2.88508e+06	1.54502e+06	1.08628e+06	196887	26522	203497	30372.5	105024	0	1.54427e+06	1.52032e+06	1.94878e+06	1.93085e+06	1.58462e+06	1.56629e+06
4.25_490.2640m/z	983999	6.7535e+06	2.59288e+06	2.323e+06	2.39088e+06	1.39522e+06	0	45411.7	58795.2	0	0	99997	2.69388e+06	2.70636e+06	2.95664e+06	2.85038e+06	2.22637e+06	2.04527e+06
4.27_568.2594m/z	81380.5	209943	280422	240967	302841	85492.5	0	0	0	0	0	0	72931.5	72050	107766	117142	93958.7	99388.2
4.34_419.1903m/z	63490	105722	86611.3	113005	48807.2	158112	614532	1.01075e+06	788011	1.0455e+06	393066	1.41618e+06	157546	136235	145872	127626	155307	157941
4.34_419.2070m/z	30213.2	8260.97	35242.2	12135.8	0	0	1.20462e+06	20516144	1.59573e+07	9.05371e+06	1.10863e+07	7.29521e+06	34067.3	32248.4	35096	29462.9	16505.1	18997.3
4.34_441.1722m/z	5.39994e+06	8.65856e+06	6.41557e+06	8.74646e+06	4.47833e+06	9.50093e+06	1.89223e+07	2.31124e+07	2.34306e+07	1.93086e+07	1.19868e+07	3.64106e+07	7.82527e+06	7.60861e+06	8.5705e+06	8.62718e+06	7.04156e+06	7.40125e+06
4.34_464.2484m/z	1.80115e+06	2.57061e+06	1.96858e+06	2.33483e+06	1.28014e+06	3.41444e+06	9.10357e+06	1.54074e+07	1.25528e+07	1.56407e+07	6.69915e+06	2.11279e+07	3.27335e+06	3.06549e+06	3.16644e+06	3.14735e+06	3.15267e+06	3.26786e+06
4.35_415.1390m/z	246843	411271	300164	501160	163468	469325	1.06482e+06	2.13015e+06	1.96901e+06	1.62678e+06	659142	2.98753e+06	417152	386922	487197	491006	397210	418487
4.36_355.1016m/z	67984.8	1.11057e+06	122610	235509	873728	199360	0	77925.8	2815.78	2161.84	0	0	34006.7	30080.9	31100.7	30332.5	42780.7	51253.2
4.37_425.1516m/z	876045	256122	947253	477835	404509	1.01778e+06	125590	243070	585212	214123	216598	99898.7	607920	596731	428712	441221	444671	476494
4.37_433.1866m/z	296001	70240.2	53448.2	57651.7	13473	197340	3.04206e+06	1.22557e+07	4.60318e+06	1.03156e+07	1.47779e+07	1.31109e+07	352517	345300	318088	339804	218624	234153
4.37_455.1516m/z	39932.7	26665.3	0	736.821	27413.8	0	351165	767504	422982	879107	387389	162459	9677.08	9742.27	13472.6	13350.4	8953.03	7459.63
4.37_463.1571m/z	142227	552491	399847	353992	200500	155591	391836	44490.9	112931	1271.66	3534.46	70043.6	240954	262124	306212	300340	359354	361726
4.39_312.1648m/z	456531	433275	180926	173695	678596	553621	76559.7	439457	349915	143369	127039	49697.1	140677	136946	221662	218027	185293	188679
4.39_317.1202m/z	695901	561771	270298	263237	1.07194e+06	1.0138e+06	50753.2	488415	375941	158969	149287	52447.2	250709	266158	409050	383322	250014	253655
4.41_433.2219m/z	1.85566e+06	8.18629e+06	2.5395e+06	1.75937e+06	2.78017e+06	1.61543e+06	3.8471e+06	8.42441e+06	1.0418e+07	7.54905e+06	3.84813e+06	7.20506e+06	4.22585e+06	4.2813e+06	3.85897e+06	3.98995e+06	6.93729e+06	6.92979e+06
4.45_387.1809m/z	152943	140627	141006	100448	124017	309656	374005	378044	255216	422199	270603	453728	118369	125243	189335	181395	536303	511980
4.47_377.1441m/z	137530	182010	449292	465282	314380	225328	203003	215069	281178	276041	321854	291071	185639	180573	133611	146992	198288	182613
4.47_420.1855m/z	467830	959712	931189	598584	683962	825404	3.35949e+06	5.16306e+06	3.60896e+06	2.31619e+06	1.21901e+06	4.1254e+06	1.36943e+06	1.43771e+06	1.24788e+06	1.16013e+06	979956	950478
4.54_593.1282m/z	1.33373e+06	414672	361542	573598	1.08851e+06	2.22324e+06	143036	443234	1.3662e+06	915905	631594	1.53964e+06	2.48361e+06	2.61677e+06	1.43773e+06	1.49027e+06	1.7587e+06	1.88435e+06
4.58_302.1957m/z	75160.3	204869	309638	267515	268039	137776	91103.8	60987.3	175387	168445	150091	133818	207870	226423	235819	254498	321899	351721
4.59_331.1534m/z	890598	2.91962e+06	6.58694e+06	4.20996e+06	1.52658e+06	812377	141464	439770	235227	215495	114867	409902	1.11151e+06	1.06263e+06	2.0335e+06	2.00956e+06	1.37007e+06	1.42446e+06
4.59_558.2536m/z	6.93564e+06	2.91671e+07	4.57383e+07	2.55529e+07	1.02664e+07	5.68856e+06	1.28441e+06	8.26558e+06	4.66725e+06	2.63055e+06	1.29789e+06	5.80259e+06	9.62179e+06	9.3067e+06	1.49858e+07	1.47786e+07	1.12168e+07	1.1337e+07
4.59_625.2071m/z	118827	636400	1.3637e+06	735294	327892	90005.7	0	81600.1	88666.9	31087.6	0	10215	175116	183821	338758	351548	258593	255316
4.61_293.0990m/z	318260	392073	842339	721947	1.20963e+06	573323	137752	175365	378244	122959	112743	73476	797217	774138	535119	506042	744356	747140
4.68_337.0886m/z	14790.5	56350.8	28580.7	73131.6	0	259046	9.26718e+06	5.1692e+06	3.55795e+06	3.47426e+06	2.01976e+06	5.47287e+06	921950	1.01649e+06	588519	558860	1.08674e+06	1.0379e+06
4.71_364.1957m/z	103083	83433.3	200931	160229	48193.4	331508	132080	1.57026e+06	883971	1.23317e+06	353042	930870	334385	330390	297461	307615	169878	179425
4.72_307.1147m/z	68881.5	321670	190866	522270	298002	55364.2	12700.9	6088.07	6651.88	0	43901.4	3444.54	307745	298539	370624	366486	460289	426670
4.73_465.1724m/z	96577.6	107013	56626.7	85111.9	655919	1.0369e+06	2.81764e+06	5.20857e+06	6.01086e+06	7.57574e+06	3.76891e+06	8.75938e+06	258698	255057	291650	310018	168539	182396
4.76_505.1870m/z	66873.6	277143	237141	123382	83152.4	47110.5	5047.35	0	11082.8	0	2311.43	0	275416	252284	160310	159468	243225	253838
4.77_556.2383m/z	285906	365966	219582	6216.64	386486	468834	314826	1.47873e+06	887066	1.58255e+06	626657	1.65447e+06	106658	83831.7	76019	86188.4	49410.3	62607
4.78_505.1870m/z	8156.55	6549.49	26667.7	24345.1	12326.4	3695.22	2703.94	260808	249390	755468	84516.2	113218	14298.3	15961.2	13591	12681	14166.9	16170.7
4.80_353.1563m/z	1.97391e+06	855263	1.40692e+06	3.50593e+06	970069	2.68567e+06	1.84952e+06	1.88234e+06	585351	675991	1.5381e+06	1.32513e+06	696492	704768	562110	568245	404460	396519
4.80_416.1906m/z	10823.1	20902.3	3063.61	42690	0	65149.3	301444	329027	337016	321711	174127	592142	114572	107922	68786	86447.2	103888	106694
4.80_453.2086m/z	527175	344968	115628	76655	137765	302723	432437	117536	59519	551232	214733	374869	60401.8	55155.4	43424.6	47823.8	53394.4	71967
4.81_350.2166m/z	580413	358889	80936	204214	347632	1.08176e+06	1.3334e+06	2.47502e+06	1.32202e+06	1.74128e+06	1.90462e+06	834281	439716	395526	355579	388553	349814	366638
4.87_391.1742m/z	147450	159585	420834	143803	174964	278117	4164.04	8244.24	35266.6	5001.91	13669.9	22762.3	208287	174026	237059	231662	156508	164048
4.87_426.2114m/z	96845.9	162468	458555	131844	192308	70551.8	12766.4	1006.52	17122.6	1068.58	15686.4	22262.5	233818	215805	255056	261623	194301	195357
4.87_431.1670m/z	520576	790150	1.89214e+06	834915	1.14503e+06	482353	154951	52894.3	146826	32822.2	127717	242015	647935	640618	862239	815827	726121	739348
4.87_431.2070m/z	32354.4	88815.5	64604	20485.7	77695	37368.1	274651	281156	262492	393805	268786	420560	14641.1	14025.7	24150.9	20577.1	15200.2	21847.3
4.89_399.1408m/z	88866.1	380984	245510	716419	197505	280930	341486	96282.7	210854	671344	110015	253301	690761	734309	899523	833584	770035	713217
4.89_449.1773m/z	3.13167e+06	2.30585e+06	1.52075e+06	633283	3.30913e+06	7.85814e+06	5.56676e+06	8.38764e+06	6.17193e+06	6.5926e+06	3.41971e+06	5.29446e+06	3.21849e+06	3.06192e+06	3.51293e+06	3.35868e+06	897073	849802
4.90_359.1482m/z	106034	293744	111158	196184	120885	111139	105790	95110.3	104828	160908	35417.1	103115	201162	196247	236369	228286	188859	202126
4.91_341.1377m/z	310965	359340	177911	293573	216078	185148	85677.3	64415.5	122803	134033	10019.3	136618	175850	147587	255475	235770	178441	181822
4.92_378.1904m/z	3418.87	196932	973519	202960	72036.9	0	0	0	29450.7	0	0	6757.17	76094.9	68678.4	93799.5	100100	56512.1	80939.5
4.93_401.1563m/z	4.24942e+06	1.98296e+07	6.9863e+07	2.40496e+07	1.32845e+07	4.42135e+06	5.05629e+06	5.98108e+06	7.99553e+06	3.40153e+06	3.14114e+06	6.71778e+06	9.54769e+06	9.50509e+06	1.29755e+07	1.24028e+07	1.27898e+07	1.28307e+07
4.93_403.1621m/z	94448.9	520455	1.87113e+06	639032	325632	92927.7	86498.7	116777	183962	24934.6	55033.7	121773	235940	229341	331321	319035	315363	310877
4.94_357.1326m/z	174221	466186	496742	212993	515789	144909	33917.1	8437.75	103455	0	2266.22	27433.4	194732	178771	169562	148736	193011	192951
4.97_457.1825m/z	152068	674781	651684	912106	616438	210069	1.00404e+06	770561	1.3146e+06	1.11614e+06	761452	1.10138e+06	682644	728251	702379	671216	1.04693e+06	1.0116e+06
4.98_375.1435m/z	104266	391393	414588	119816	440190	108684	0	25796.9	64178.9	2557.39	7124.34	0	171930	171343	129153	121638	229564	230503
4.98_439.2295m/z	150582	139388	0	15626.8	88739.5	93819.1	665863	3.03511e+06	588655	766390	2.14494e+06	6.54207e+06	177413	172570	191588	188850	166625	190790
4.98_609.2296m/z	594394	1.14837e+06	2.14367e+06	2.40519e+06	665913	853344	475575	869712	1.09374e+06	263767	420915	635202	1.027e+06	1.03883e+06	999969	979717	1.24274e+06	1.28355e+06
4.99_490.2275m/z	1.07598e+06	241668	86067.5	2.56779e+06	324194	171512	7.2946e+06	1.77009e+06	1.85998e+06	2.52008e+06	866369	191811	2.69751e+06	2.68851e+06	3.96074e+06	3.93568e+06	2.09101e+06	2.18226e+06
5.01_389.1587m/z	102185	290685	40812.5	179649	142740	105276	11187.8	40625.5	10893.4	0	18937.3	57946.4	250164	227344	255264	264007	327711	328974
5.01_627.2402m/z	786820	1.44174e+06	563702	2.10589e+06	1.13999e+06	1.09705e+06	70933.6	347306	473239	124015	139661	581041	1.0307e+06	1.03319e+06	1.10189e+06	1.18624e+06	786636	723167
5.05_434.2743m/z	34633.6	72844.7	139182	0	4297.83	3405.77	438292	249119	133355	284539	156663	278921	250231	234532	135336	160362	297707	293917
5.06_432.2585m/z	443774	236159	2932.46	9177.6	118090	278476	441592	380816	186071	1.27869e+06	458752	659540	191057	203111	109534	98046	151542	160878
5.07_539.2275m/z	484383	1.03483e+06	2.39992e+06	705452	530052	1.20204e+06	2.78469e+06	2.35505e+06	1.45861e+06	1.28873e+06	1.15269e+06	2.51404e+06	510712	486442	653723	645549	769230	750126
5.08_461.1774m/z	1.12136e+06	2.6221e+06	1.21583e+06	1.03517e+06	2.35649e+06	1.41132e+06	1.51217e+06	837957	1.22246e+06	533093	488922	1.41506e+06	1.56485e+06	1.53181e+06	2.31518e+06	2.33643e+06	1.98831e+06	2.03401e+06
5.10_487.1936m/z	62530.5	152503	503936	1.41461e+06	307715	84572.6	359322	404346	695714	269091	287337	181518	1.12745e+06	1.11534e+06	804192	816531	1.262e+06	1.16858e+06
5.11_429.1514m/z	100978	434104	117314	249037	244383	64023.4	133758	40751.2	113920	91088.5	11978	34808.4	352064	357097	448519	438682	255269	239701
5.11_435.1998m/z	179501	47510.1	129893	305070	62511.1	162252	145850	170155	183705	369363	213678	213659	346096	336640	207622	217015	383151	380814
5.12_431.1669m/z	1.42864e+06	3.08956e+06	3.90999e+06	2.81145e+06	2.10396e+06	704974	960108	929971	1.01331e+06	408150	414786	690922	1.7852e+06	1.82232e+06	2.46997e+06	2.51317e+06	2.44225e+06	2.3273e+06
5.15_321.1119m/z	4348.26	85118.7	91845.7	31047.6	22117	29960.1	46568.2	409601	276435	50121.1	52142.9	528042	27223.4	25055.5	36870.5	39488.3	45288.9	47108.2
5.15_387.1430m/z	160871	433949	582787	236040	206037	125915	33240.3	122912	46581.3	0	6316.95	5598.28	511732	492695	477996	497728	436053	452467
5.15_415.1758m/z	456014	574510	335945	581672	831051	325257	118428	233137	465008	146291	96693	321330	502531	507762	684773	730192	704172	695318
5.18_389.1974m/z	38963.1	163987	142306	285421	79999.2	97947.9	182339	43885.4	54716.9	125404	40227.8	33679.5	158806	183944	197200	205449	252813	248390
5.18_397.1638m/z	115399	1.06176e+06	472859	898014	244215	293894	151151	125133	242193	275005	60423.4	423550	532357	513734	579736	599999	667032	649076
5.18_625.2247m/z	54764.5	175219	302775	564797	139853	113162	54807.8	165646	195464	43226.4	70696.1	97995.6	293675	280649	355367	362128	546211	487621
5.20_377.1587m/z	4.1043e+06	1.15255e+07	1.54846e+07	1.74789e+06	4.46065e+06	4.18569e+06	1.3909e+06	5.7969e+06	7.82405e+06	4.91594e+06	4.79524e+06	1.39571e+07	930535	885527	742014	757183	1.25676e+06	1.23148e+06
5.20_407.1691m/z	322324	430294	423121	318727	449216	176708	106584	319109	211013	102918	108135	286801	189521	176257	172346	168173	372064	387398
5.20_429.1513m/z	540982	572387	474139	672334	852472	419522	184613	267766	284183	127896	163738	220206	329009	328609	350550	383881	751768	689900
5.21_399.1406m/z	8.27206e+06	1.58066e+07	2.02871e+07	3.9462e+06	1.01971e+07	1.02155e+07	4.1055e+06	9.40104e+06	1.28793e+07	9.81057e+06	1.01966e+07	1.75016e+07	1.65594e+06	1.70167e+06	1.48125e+06	1.50752e+06	2.58067e+06	2.44485e+06
5.23_435.1644m/z	48202.5	136790	188642	180246	140597	35213.2	159251	149099	330105	190062	84210.2	217577	348881	319644	458294	474656	425978	454189
5.26_480.2433m/z	639947	19397.8	30050.5	39710.5	22588.2	56839.1	165331	540801	248020	642429	389923	182739	35195	29369.6	28895.9	40332.2	33642.4	38194.1
5.28_437.1800m/z	192441	339437	272190	350738	302053	182870	133796	252075	128700	149297	146699	204219	525674	484726	407892	396631	411767	406659
5.28_459.1617m/z	613006	1.1498e+06	814214	939243	915628	655153	440158	666323	466186	465754	445915	575173	1.32564e+06	1.28849e+06	1.0061e+06	992082	1.09823e+06	1.07993e+06
5.28_459.2017m/z	1.09799e+06	1.73798e+06	1.02826e+06	831900	836038	538199	1.83573e+07	2.85306e+07	2.50597e+07	6.21462e+06	1.27766e+07	1.38081e+07	769873	726469	1.18469e+06	1.10606e+06	1.28135e+06	1.3074e+06
5.29_361.1638m/z	140965	390833	1.44283e+06	665525	609498	203619	217088	322406	340468	138289	131264	269222	691713	622324	905853	913743	785956	770727
5.36_604.2745m/z	85233.4	401376	156315	636587	134626	207539	184780	583856	1.02218e+06	239674	220275	410644	809246	756858	669811	700051	890256	879100
5.37_526.2642m/z	25726.9	0	31245.5	0	154881	280415	774178	1.27353e+06	1.23021e+06	1.81931e+06	837968	1.84962e+06	81966.5	87741.7	72099.7	72525.3	103116	97417.6
5.37_555.2557m/z	1.25084e+07	13699.7	2002.52	110090	590120	5.28571e+06	2212.43	20947.2	9394.88	15718.1	2862.27	4846.87	5818.47	4801.6	5897.92	6568.52	7629.51	7849.01
5.40_437.2138m/z	1.08152e+06	1.23884e+06	449292	539819	458093	1.4266e+06	1.63696e+06	2.00161e+06	856914	2.9493e+06	1.32109e+06	3.73848e+06	1.09142e+06	1.09843e+06	1.02422e+06	1.01711e+06	1.08663e+06	1.07551e+06
5.42_341.1378m/z	4705.77	137960	14834.6	176711	122488	54776.7	53447.7	3169.82	4649.67	0	0	24341.3	182225	165343	170790	162256	289923	287976
5.42_581.2385m/z	287828	802442	593808	412671	236933	197114	0	0	13892.2	0	10104.5	0	346981	331733	362479	362686	337423	346491
5.42_581.2285m/z	122610	670473	966252	378698	426513	228468	885643	1.97723e+06	2.51112e+06	573050	576281	3.72296e+06	417076	399987	633846	612869	550818	553413
5.43_323.1459m/z	210278	267333	342035	208570	345036	218683	98801.6	217557	185130	193713	265276	113327	105106	109006	121418	120555	205256	190066
5.43_439.2296m/z	1.4808e+06	4.16052e+06	879135	1.88605e+06	2.00088e+06	1.17937e+06	2.90674e+06	4.76702e+06	3.44951e+06	2.7093e+06	1.24731e+06	6.04046e+06	1.96138e+06	1.88226e+06	1.15267e+06	1.10122e+06	1.84511e+06	1.89388e+06
5.43_607.2140m/z	0	37951.1	0	238820	0	4668.75	69715.1	52582.1	195924	47915.3	25656.5	49714.9	248132	261326	168614	140195	249090	218645
5.54_572.2483m/z	63242.8	372501	773855	510055	377805	145606	107120	91909.7	320147	117822	48688	226948	369389	371130	448939	464936	582085	579289
5.56_551.2608m/z	5.95309e+06	5.46888e+06	3.38415e+06	5.31784e+06	9.23531e+06	8.27337e+06	848223	1.00968e+06	1.75337e+06	1.92244e+06	791872	762906	6.99815e+06	7.0523e+06	6.34179e+06	6.20681e+06	6.15046e+06	6.38948e+06
5.59_421.2188m/z	90415.2	127523	119808	102046	102177	114583	3.74143e+06	3.76379e+06	2.03031e+06	2.59114e+06	549611	6.96428e+06	322795	320380	75805.9	75065.5	966228	961296
5.61_417.1536m/z	275677	205171	225964	457505	186172	473133	262733	187618	419296	180286	530737	128612	519581	467310	536530	513974	742338	771329
5.61_417.1556m/z	158670	515387	359410	272496	144788	112951	0	0	3326.69	0	0	0	193628	188072	210417	215282	185901	190537
5.61_637.2245m/z	41025.3	279103	446815	564979	225335	91198	290950	210324	490352	184791	71179	304405	708246	700541	760376	727024	977373	939695
5.62_605.1985m/z	17864.7	132389	26664.5	383740	32845.9	85745.8	173779	122807	202637	73432.4	45408.4	81948.6	321207	351104	375442	338425	399750	398290
5.62_833.2975m/z	69347.9	445266	511519	1.35823e+06	209269	137932	483512	425113	917310	317288	113201	485080	1.61117e+06	1.53999e+06	1.41622e+06	1.31198e+06	2.01483e+06	1.99323e+06
5.66_369.2629m/z	302351	358509	597837	294639	407998	215615	250874	376214	314620	221567	237455	254549	221005	197305	172172	164391	254303	265022
5.66_387.1431m/z	147493	344841	516417	821209	384002	240439	420472	487928	682562	294094	244000	400612	801385	741160	861994	810540	889075	893659
5.66_422.3105m/z	559490	661977	1.23229e+06	624349	745816	467466	557342	755355	706204	484731	523988	549937	438190	412499	392026	388978	580574	582608
5.66_607.2142m/z	224601	746177	1.58096e+06	1.90042e+06	708616	363019	753625	959396	1.60008e+06	656502	512565	1.14777e+06	1.86655e+06	1.77699e+06	1.90617e+06	1.75713e+06	2.27429e+06	2.29728e+06
5.73_637.2645m/z	168802	413031	550536	563530	354741	225407	814644	451196	779268	252512	267033	644105	603301	565411	828030	797280	1.03844e+06	1.01389e+06
5.75_387.1431m/z	68858.5	131203	220201	302472	119434	68660.4	95294.7	129897	177274	84280.5	73160.9	96430.9	314937	299049	314918	290061	300496	293813
5.75_607.2145m/z	249449	368046	1.04351e+06	1.14986e+06	311179	155777	245371	482420	515580	218686	184719	580136	1.18386e+06	1.15785e+06	1.24197e+06	1.14795e+06	1.30287e+06	1.23929e+06
5.76_552.3295m/z	134476	114128	596535	55637.7	122911	309075	53636	62103	36969.3	8120.24	48912.6	287044	318707	289532	263298	250108	161962	165498
5.82_361.1638m/z	31700.5	60519	80705.7	12770.6	68749.9	29340.7	177941	172166	164825	253308	235608	273449	12432.7	6702.67	18327.9	15979.3	21025.7	19508.2
5.82_552.3297m/z	159426	113528	841739	70581.1	164736	433119	56547.1	67501.5	63783.2	20110.7	59021.7	347583	442583	426652	390156	382324	278934	289607
5.83_359.1482m/z	845705	355340	249084	51885.8	76483.1	386270	837223	675354	663976	328635	712797	564795	126604	104777	129889	126417	393701	419859
5.85_421.2190m/z	136816	536979	325810	453045	312348	261677	711541	883312	469131	918370	384484	2.34156e+06	457763	446313	424985	422659	715850	721285
5.87_291.1562m/z	110984	76490.2	86341.1	122705	215962	137462	374902	191937	86477.6	162362	256320	313873	226256	239991	183209	179354	213858	216775
5.92_385.2577m/z	304640	327616	421422	157542	398537	166731	50529.5	274620	110273	118152	186480	113070	128506	116020	100596	97934.8	139953	135877
6.09_460.3261m/z	39067.2	63815.6	104040	13450.4	103279	63808	87662.6	390239	98161.1	298027	101817	240841	42865.8	38094.7	37053.7	41248.6	44824.6	42684.8
6.15_483.2022m/z	472616	237144	156490	568845	221163	393013	18144.2	33717.6	16307.6	64759	73449.7	24003	282124	275307	347979	352049	508310	474292
6.21_537.2115m/z	1.20359e+06	728918	4.39362e+06	670332	806089	2.69436e+06	659257	652103	633422	338172	528036	3.12859e+06	2.35393e+06	2.26351e+06	2.46815e+06	2.44497e+06	1.57851e+06	1.56386e+06
6.23_349.1981m/z	209416	335548	379983	404405	346599	339297	213906	244083	223446	386930	293558	358986	176436	164949	165295	167966	324679	336467
6.57_387.1793m/z	1.27149e+06	604357	680319	495925	608031	783150	589455	418820	484319	422700	590563	513632	426578	424055	424745	423171	520861	490683
6.69_411.2710m/z	3666.3	87351.1	128141	111522	74236	33438.8	397596	244668	356809	99953.3	152156	233599	87026.5	85069.4	85479.9	88901.7	83630.1	88674.1
6.91_367.2472m/z	160839	370778	273555	203639	481690	89098.9	35338	200709	66213.3	122206	110233	88851.1	139649	125726	72623	68238	132875	139266
6.96_343.1534m/z	206169	77549	370322	41284	216317	114062	432902	214707	221624	403671	452367	462237	32218.2	32128.6	54144.8	47699.8	31421	35273.9
6.97_367.2472m/z	283024	420369	384218	220403	572346	156848	69861.5	290430	137390	234372	177034	146466	238310	228337	120478	123326	225173	220421
7.03_534.3425m/z	24072	20390.1	17064	13755.3	155585	4080.72	371336	781907	36667.5	3.6025e+06	4.23795e+06	1.50086e+06	75010.5	59789.7	80486.1	76502.4	38716.9	44698.5
7.26_520.3390m/z	3.37861e+06	1.99462e+06	4.32382e+06	3.48995e+06	1.78125e+06	9.05144e+06	5.89434e+06	2.47071e+06	4.08882e+06	2.71907e+06	3.13962e+06	5.18879e+06	5.28946e+06	5.34882e+06	6.69636e+06	6.65545e+06	6.64144e+06	6.49723e+06
7.57_499.2329m/z	0	10017	8322.38	18479.8	322162	0	143474	1.03079e+06	481.448	9.3609e+06	9.88431e+06	2.26357e+06	99687.2	81586.7	98075.2	95451.7	73735.1	71121.2
7.65_485.2181m/z	221406	513108	49622.9	201699	2.18858e+06	23029.5	1.51269e+06	5.3495e+06	1.36847e+06	2.70078e+07	1.92207e+07	2.0821e+07	661598	613490	951092	957583	774180	812963
7.66_522.3765m/z	10368.2	10168.9	6667.35	6318.45	15826.7	14361.9	36587.7	13926.9	13729.5	1.64822e+06	1.53819e+06	23201.1	18866.4	21033.7	26236	20064.3	14457.4	19857.3
7.95_607.2181m/z	86215.7	221814	91592.3	224482	282545	156660	264749	363507	270748	141199	201067	147598	146445	117188	105742	123284	125354	127267
9.70_310.3098m/z	778012	1.39982e+06	1.20208e+06	1.22486e+06	1.42742e+06	1.27358e+06	1.03201e+06	833855	807395	723489	579004	875149	857281	940641	789953	759206	943582	1.06241e+06
9.87_336.3254m/z	705224	1.28227e+06	1.04039e+06	995161	1.23209e+06	1.13698e+06	1.01178e+06	600027	845109	860934	769931	781109	773757	772343	660377	733143	992887	979567
